# Supplementary material for: Impact of body mass index and fat distribution on sex steroid levels in endometrial carcinoma: a retrospective study
Source: BMC Cancer. 2019 Jun 7;19:547. doi: 10.1186/s12885-019-5770-6 (PMC6555924; doi:10.1186/s12885-019-5770-6)
Supplement: Supplementary file 1 — Table S1. Correlations of sex steroids. Table S2. Correlations between serum lipid levels. Table S3. Correlation between obesity markers including CT derived fat volumes. (XLSX 10 kb) [file 12885_2019_5770_MOESM1_ESM.xlsx]

## Sheet: Suppl table 1
Supplementary table 1: correlations of sex steroids
	n	Estradiol	n	Androstenedione	n	DHEAS	n	Testosterone
Estradiol		1.0
Androstenedione	38	.35*		1.0
DHEAS	39	.28	38	.47*		1.0
Testosterone	38	.30	38	.60*	38	.27		1.0
* Significant results at p<0.05

## Sheet: Suppl table 2
Supplementary table 2: Correlations between serum lipid levels
	n	Cholesterol	n	HDL	n	LDL	n	NHDL	n	Triglycerides
Cholesterol		1.0
HDL	39	.42		1.0
LDL	39	.96*	39	.21		1.0
NHDL	39	.95*	39	.15	39	.98*		1.0
Triglycerides	39	.46*	39	-.23	39	.42*	39	.58*		1.0
* Significant results at p<0.05

## Sheet: Suppl table 3
Supplementary table 3: Correlation between obesity markers including CT derived fat volumes
	n	BMI	n	WC	n	TAV	n	VAV	n	SAV	n	VAV%
BMI		1.0
WC	39	.83*		1.0
TAV	38	.87*	38	.92*		1.0
VAV	38	.82*	38	.90*	37	.92*		1.0
SAV	37	.87*	37	.88*	37	.98*	37	.85**		1.0
VAV%	38	-.04	38	.14	38	.05	37	.06	37	-.12		1.0
* Significant results at p<0.05
